# Supplementary material for: Peyerimhoffia jaschhoforum (Diptera, Sciaridae), a new deadwood inhabiting species from Canada
Source: Biodivers Data J. 2014 Nov 17;(2):e4200. doi: 10.3897/BDJ.2.e4200 (PMC4238070; doi:10.3897/BDJ.2.e4200)
Supplement: XML Treatment for Peyerimhoffia jaschhoforum [file BDJ.2.e4200-treatment1.xml]

<!DOCTYPE tp:taxon-treatment
  PUBLIC "-//TaxonX//DTD Taxonomic Treatment Publishing DTD v0 20100105//EN" "tax-treatment-NSO.dtd">
<tp:taxon-treatment xmlns:tp="http://www.plazi.org/taxpub"><tp:treatment-meta><mixed-citation publication-type="journal"><person-group><name><surname>Deady</surname><given-names>Rob</given-names></name><name><surname>Heller</surname><given-names>Kai</given-names></name><name><surname>Work</surname><given-names>Timothy</given-names></name><name><surname>Venier</surname><given-names>Lisa</given-names></name></person-group><article-title><italic><tp:taxon-name><tp:taxon-name-part taxon-name-part-type="genus">Peyerimhoffia</tp:taxon-name-part> <tp:taxon-name-part taxon-name-part-type="species">jaschhoforum</tp:taxon-name-part></tp:taxon-name></italic> (<tp:taxon-name><tp:taxon-name-part taxon-name-part-type="order">Diptera</tp:taxon-name-part></tp:taxon-name>, <tp:taxon-name><tp:taxon-name-part taxon-name-part-type="family">Sciaridae</tp:taxon-name-part></tp:taxon-name>), a new deadwood inhabiting species from Canada</article-title><source>Biodivers Data J</source><day>17</day><month>11</month><year>2014</year><volume>2014</volume><issue>2</issue><pub-id pub-id-type="doi">10.3897/BDJ.2.e4200</pub-id></mixed-citation></tp:treatment-meta><tp:nomenclature><tp:taxon-name><tp:taxon-name-part taxon-name-part-type="genus">Peyerimhoffia</tp:taxon-name-part> <tp:taxon-name-part taxon-name-part-type="species">jaschhoforum</tp:taxon-name-part><object-id xmlns:xlink="http://www.w3.org/1999/xlink" content-type="zoobank" xlink:type="simple" object-id-type="ZooBank">urn:lsid:zoobank.org:act:D0CBBA0F-B610-470F-95B1-5355196693C4</object-id></tp:taxon-name><tp:taxon-authority>Heller &amp; Deady, 2014</tp:taxon-authority><tp:taxon-status xmlns:xlink="http://www.w3.org/1999/xlink" xlink:type="simple">sp. n.</tp:taxon-status></tp:nomenclature><tp:treatment-sec sec-type="materials"><title>Materials</title><list list-type="alpha-lower" list-content="occurrences"><list-item><p><bold>Type status:</bold> <named-content xmlns:xlink="http://www.w3.org/1999/xlink" content-type="dwc:typeStatus" xlink:type="simple">Holotype</named-content>. <bold>Occurrence:</bold> catalogNumber: <named-content xmlns:xlink="http://www.w3.org/1999/xlink" content-type="dwc:catalogNumber" xlink:type="simple">KH8539</named-content>; recordedBy: <named-content xmlns:xlink="http://www.w3.org/1999/xlink" content-type="dwc:recordedBy" xlink:type="simple">Rob Deady &amp; Tim Work</named-content>; individualCount: <named-content xmlns:xlink="http://www.w3.org/1999/xlink" content-type="dwc:individualCount" xlink:type="simple">1</named-content>; sex: <named-content xmlns:xlink="http://www.w3.org/1999/xlink" content-type="dwc:sex" xlink:type="simple">male</named-content>; lifeStage: <named-content xmlns:xlink="http://www.w3.org/1999/xlink" content-type="dwc:lifeStage" xlink:type="simple">adult</named-content>; preparations: <named-content xmlns:xlink="http://www.w3.org/1999/xlink" content-type="dwc:preparations" xlink:type="simple">slide</named-content>; <bold>Taxon:</bold> scientificName: <named-content xmlns:xlink="http://www.w3.org/1999/xlink" content-type="dwc:scientificName" xlink:type="simple"><italic><tp:taxon-name><tp:taxon-name-part taxon-name-part-type="genus">Peyerimhoffia</tp:taxon-name-part> <tp:taxon-name-part taxon-name-part-type="species">jaschhoforum</tp:taxon-name-part></tp:taxon-name></italic></named-content>; genus: <named-content xmlns:xlink="http://www.w3.org/1999/xlink" content-type="dwc:genus" xlink:type="simple"><tp:taxon-name><tp:taxon-name-part taxon-name-part-type="genus">Peyerimhoffia</tp:taxon-name-part></tp:taxon-name></named-content>; specificEpithet: <named-content xmlns:xlink="http://www.w3.org/1999/xlink" content-type="dwc:specificEpithet" xlink:type="simple"><italic>jaschhoforum</italic></named-content>; scientificNameAuthorship: <named-content xmlns:xlink="http://www.w3.org/1999/xlink" content-type="dwc:scientificNameAuthorship" xlink:type="simple">Heller &amp; Deady, 2014</named-content>; <bold>Location:</bold> country: <named-content xmlns:xlink="http://www.w3.org/1999/xlink" content-type="dwc:country" xlink:type="simple">Canada</named-content>; countryCode: <named-content xmlns:xlink="http://www.w3.org/1999/xlink" content-type="dwc:countryCode" xlink:type="simple">CA</named-content>; stateProvince: <named-content xmlns:xlink="http://www.w3.org/1999/xlink" content-type="dwc:stateProvince" xlink:type="simple">Ontario</named-content>; county: <named-content xmlns:xlink="http://www.w3.org/1999/xlink" content-type="dwc:county" xlink:type="simple">Sudbury</named-content>; municipality: <named-content xmlns:xlink="http://www.w3.org/1999/xlink" content-type="dwc:municipality" xlink:type="simple">Chapleau</named-content>; locality: <named-content xmlns:xlink="http://www.w3.org/1999/xlink" content-type="dwc:locality" xlink:type="simple">Superior forest</named-content>; verbatimElevation: <named-content xmlns:xlink="http://www.w3.org/1999/xlink" content-type="dwc:verbatimElevation" xlink:type="simple">460 m</named-content>; decimalLatitude: <named-content xmlns:xlink="http://www.w3.org/1999/xlink" content-type="dwc:decimalLatitude" xlink:type="simple">47.572</named-content>; decimalLongitude: <named-content xmlns:xlink="http://www.w3.org/1999/xlink" content-type="dwc:decimalLongitude" xlink:type="simple">-82.859</named-content>; <bold>Event:</bold> samplingProtocol: <named-content xmlns:xlink="http://www.w3.org/1999/xlink" content-type="dwc:samplingProtocol" xlink:type="simple">photoeclector</named-content>; eventDate: <named-content xmlns:xlink="http://www.w3.org/1999/xlink" content-type="dwc:eventDate" xlink:type="simple">08/06/2013</named-content>; startDayOfYear: <named-content xmlns:xlink="http://www.w3.org/1999/xlink" content-type="dwc:startDayOfYear" xlink:type="simple">128</named-content>; endDayOfYear: <named-content xmlns:xlink="http://www.w3.org/1999/xlink" content-type="dwc:endDayOfYear" xlink:type="simple">219</named-content>; year: <named-content xmlns:xlink="http://www.w3.org/1999/xlink" content-type="dwc:year" xlink:type="simple">2013</named-content>; month: <named-content xmlns:xlink="http://www.w3.org/1999/xlink" content-type="dwc:month" xlink:type="simple">8</named-content>; day: <named-content xmlns:xlink="http://www.w3.org/1999/xlink" content-type="dwc:day" xlink:type="simple">6</named-content>; habitat: <named-content xmlns:xlink="http://www.w3.org/1999/xlink" content-type="dwc:habitat" xlink:type="simple"><italic><tp:taxon-name><tp:taxon-name-part taxon-name-part-type="genus">Pinus</tp:taxon-name-part> <tp:taxon-name-part taxon-name-part-type="species">banksiana</tp:taxon-name-part></tp:taxon-name></italic> forest</named-content>; <bold>Record Level:</bold> institutionCode: <named-content xmlns:xlink="http://www.w3.org/1999/xlink" content-type="dwc:institutionCode" xlink:type="simple">CNC</named-content></p></list-item><list-item><p><bold>Type status:</bold> <named-content xmlns:xlink="http://www.w3.org/1999/xlink" content-type="dwc:typeStatus" xlink:type="simple">Paratype</named-content>. <bold>Occurrence:</bold> recordedBy: <named-content xmlns:xlink="http://www.w3.org/1999/xlink" content-type="dwc:recordedBy" xlink:type="simple">Rob Deady &amp; Tim Work</named-content>; individualCount: <named-content xmlns:xlink="http://www.w3.org/1999/xlink" content-type="dwc:individualCount" xlink:type="simple">3</named-content>; sex: <named-content xmlns:xlink="http://www.w3.org/1999/xlink" content-type="dwc:sex" xlink:type="simple">male</named-content>; lifeStage: <named-content xmlns:xlink="http://www.w3.org/1999/xlink" content-type="dwc:lifeStage" xlink:type="simple">adult</named-content>; preparations: <named-content xmlns:xlink="http://www.w3.org/1999/xlink" content-type="dwc:preparations" xlink:type="simple">slide</named-content>; <bold>Taxon:</bold> scientificName: <named-content xmlns:xlink="http://www.w3.org/1999/xlink" content-type="dwc:scientificName" xlink:type="simple"><italic><tp:taxon-name><tp:taxon-name-part taxon-name-part-type="genus">Peyerimhoffia</tp:taxon-name-part> <tp:taxon-name-part taxon-name-part-type="species">jaschhoforum</tp:taxon-name-part></tp:taxon-name></italic></named-content>; genus: <named-content xmlns:xlink="http://www.w3.org/1999/xlink" content-type="dwc:genus" xlink:type="simple"><tp:taxon-name><tp:taxon-name-part taxon-name-part-type="genus">Peyerimhoffia</tp:taxon-name-part></tp:taxon-name></named-content>; specificEpithet: <named-content xmlns:xlink="http://www.w3.org/1999/xlink" content-type="dwc:specificEpithet" xlink:type="simple"><italic>jaschhoforum</italic></named-content>; scientificNameAuthorship: <named-content xmlns:xlink="http://www.w3.org/1999/xlink" content-type="dwc:scientificNameAuthorship" xlink:type="simple">Heller &amp; Deady, 2014</named-content>; <bold>Location:</bold> country: <named-content xmlns:xlink="http://www.w3.org/1999/xlink" content-type="dwc:country" xlink:type="simple">Canada</named-content>; countryCode: <named-content xmlns:xlink="http://www.w3.org/1999/xlink" content-type="dwc:countryCode" xlink:type="simple">CA</named-content>; stateProvince: <named-content xmlns:xlink="http://www.w3.org/1999/xlink" content-type="dwc:stateProvince" xlink:type="simple">Ontario</named-content>; county: <named-content xmlns:xlink="http://www.w3.org/1999/xlink" content-type="dwc:county" xlink:type="simple">Sudbury</named-content>; municipality: <named-content xmlns:xlink="http://www.w3.org/1999/xlink" content-type="dwc:municipality" xlink:type="simple">Chapleau</named-content>; locality: <named-content xmlns:xlink="http://www.w3.org/1999/xlink" content-type="dwc:locality" xlink:type="simple">Superior forest</named-content>; verbatimElevation: <named-content xmlns:xlink="http://www.w3.org/1999/xlink" content-type="dwc:verbatimElevation" xlink:type="simple">460 m</named-content>; decimalLatitude: <named-content xmlns:xlink="http://www.w3.org/1999/xlink" content-type="dwc:decimalLatitude" xlink:type="simple">47.572</named-content>; decimalLongitude: <named-content xmlns:xlink="http://www.w3.org/1999/xlink" content-type="dwc:decimalLongitude" xlink:type="simple">-82.859</named-content>; <bold>Event:</bold> samplingProtocol: <named-content xmlns:xlink="http://www.w3.org/1999/xlink" content-type="dwc:samplingProtocol" xlink:type="simple">photoeclector</named-content>; eventDate: <named-content xmlns:xlink="http://www.w3.org/1999/xlink" content-type="dwc:eventDate" xlink:type="simple">08/06/2013</named-content>; startDayOfYear: <named-content xmlns:xlink="http://www.w3.org/1999/xlink" content-type="dwc:startDayOfYear" xlink:type="simple">128</named-content>; endDayOfYear: <named-content xmlns:xlink="http://www.w3.org/1999/xlink" content-type="dwc:endDayOfYear" xlink:type="simple">219</named-content>; year: <named-content xmlns:xlink="http://www.w3.org/1999/xlink" content-type="dwc:year" xlink:type="simple">2013</named-content>; month: <named-content xmlns:xlink="http://www.w3.org/1999/xlink" content-type="dwc:month" xlink:type="simple">8</named-content>; day: <named-content xmlns:xlink="http://www.w3.org/1999/xlink" content-type="dwc:day" xlink:type="simple">6</named-content>; habitat: <named-content xmlns:xlink="http://www.w3.org/1999/xlink" content-type="dwc:habitat" xlink:type="simple"><italic><tp:taxon-name><tp:taxon-name-part taxon-name-part-type="genus">Pinus</tp:taxon-name-part> <tp:taxon-name-part taxon-name-part-type="species">banksiana</tp:taxon-name-part></tp:taxon-name></italic> forest</named-content>; <bold>Record Level:</bold> institutionCode: <named-content xmlns:xlink="http://www.w3.org/1999/xlink" content-type="dwc:institutionCode" xlink:type="simple">CNC</named-content></p></list-item><list-item><p><bold>Type status:</bold> <named-content xmlns:xlink="http://www.w3.org/1999/xlink" content-type="dwc:typeStatus" xlink:type="simple">Paratype</named-content>. <bold>Occurrence:</bold> recordedBy: <named-content xmlns:xlink="http://www.w3.org/1999/xlink" content-type="dwc:recordedBy" xlink:type="simple">Rob Deady &amp; Tim Work</named-content>; individualCount: <named-content xmlns:xlink="http://www.w3.org/1999/xlink" content-type="dwc:individualCount" xlink:type="simple">1</named-content>; sex: <named-content xmlns:xlink="http://www.w3.org/1999/xlink" content-type="dwc:sex" xlink:type="simple">male</named-content>; lifeStage: <named-content xmlns:xlink="http://www.w3.org/1999/xlink" content-type="dwc:lifeStage" xlink:type="simple">adult</named-content>; preparations: <named-content xmlns:xlink="http://www.w3.org/1999/xlink" content-type="dwc:preparations" xlink:type="simple">slide</named-content>; <bold>Taxon:</bold> scientificName: <named-content xmlns:xlink="http://www.w3.org/1999/xlink" content-type="dwc:scientificName" xlink:type="simple"><italic><tp:taxon-name><tp:taxon-name-part taxon-name-part-type="genus">Peyerimhoffia</tp:taxon-name-part> <tp:taxon-name-part taxon-name-part-type="species">jaschhoforum</tp:taxon-name-part></tp:taxon-name></italic></named-content>; genus: <named-content xmlns:xlink="http://www.w3.org/1999/xlink" content-type="dwc:genus" xlink:type="simple"><tp:taxon-name><tp:taxon-name-part taxon-name-part-type="genus">Peyerimhoffia</tp:taxon-name-part></tp:taxon-name></named-content>; specificEpithet: <named-content xmlns:xlink="http://www.w3.org/1999/xlink" content-type="dwc:specificEpithet" xlink:type="simple"><italic>jaschhoforum</italic></named-content>; scientificNameAuthorship: <named-content xmlns:xlink="http://www.w3.org/1999/xlink" content-type="dwc:scientificNameAuthorship" xlink:type="simple">Heller &amp; Deady, 2014</named-content>; <bold>Location:</bold> country: <named-content xmlns:xlink="http://www.w3.org/1999/xlink" content-type="dwc:country" xlink:type="simple">Canada</named-content>; countryCode: <named-content xmlns:xlink="http://www.w3.org/1999/xlink" content-type="dwc:countryCode" xlink:type="simple">CA</named-content>; stateProvince: <named-content xmlns:xlink="http://www.w3.org/1999/xlink" content-type="dwc:stateProvince" xlink:type="simple">Ontario</named-content>; county: <named-content xmlns:xlink="http://www.w3.org/1999/xlink" content-type="dwc:county" xlink:type="simple">Sudbury</named-content>; municipality: <named-content xmlns:xlink="http://www.w3.org/1999/xlink" content-type="dwc:municipality" xlink:type="simple">Chapleau</named-content>; locality: <named-content xmlns:xlink="http://www.w3.org/1999/xlink" content-type="dwc:locality" xlink:type="simple">Superior forest</named-content>; verbatimElevation: <named-content xmlns:xlink="http://www.w3.org/1999/xlink" content-type="dwc:verbatimElevation" xlink:type="simple">460 m</named-content>; decimalLatitude: <named-content xmlns:xlink="http://www.w3.org/1999/xlink" content-type="dwc:decimalLatitude" xlink:type="simple">47.572</named-content>; decimalLongitude: <named-content xmlns:xlink="http://www.w3.org/1999/xlink" content-type="dwc:decimalLongitude" xlink:type="simple">-82.859</named-content>; <bold>Event:</bold> samplingProtocol: <named-content xmlns:xlink="http://www.w3.org/1999/xlink" content-type="dwc:samplingProtocol" xlink:type="simple">photoeclector</named-content>; eventDate: <named-content xmlns:xlink="http://www.w3.org/1999/xlink" content-type="dwc:eventDate" xlink:type="simple">08/06/2013</named-content>; startDayOfYear: <named-content xmlns:xlink="http://www.w3.org/1999/xlink" content-type="dwc:startDayOfYear" xlink:type="simple">128</named-content>; endDayOfYear: <named-content xmlns:xlink="http://www.w3.org/1999/xlink" content-type="dwc:endDayOfYear" xlink:type="simple">219</named-content>; year: <named-content xmlns:xlink="http://www.w3.org/1999/xlink" content-type="dwc:year" xlink:type="simple">2013</named-content>; month: <named-content xmlns:xlink="http://www.w3.org/1999/xlink" content-type="dwc:month" xlink:type="simple">8</named-content>; day: <named-content xmlns:xlink="http://www.w3.org/1999/xlink" content-type="dwc:day" xlink:type="simple">6</named-content>; habitat: <named-content xmlns:xlink="http://www.w3.org/1999/xlink" content-type="dwc:habitat" xlink:type="simple"><italic><tp:taxon-name><tp:taxon-name-part taxon-name-part-type="genus">Pinus</tp:taxon-name-part> <tp:taxon-name-part taxon-name-part-type="species">banksiana</tp:taxon-name-part></tp:taxon-name></italic> forest</named-content>; <bold>Record Level:</bold> institutionCode: <named-content xmlns:xlink="http://www.w3.org/1999/xlink" content-type="dwc:institutionCode" xlink:type="simple">PWMP</named-content></p></list-item><list-item><p><bold>Type status:</bold> <named-content xmlns:xlink="http://www.w3.org/1999/xlink" content-type="dwc:typeStatus" xlink:type="simple">Paratype</named-content>. <bold>Occurrence:</bold> recordedBy: <named-content xmlns:xlink="http://www.w3.org/1999/xlink" content-type="dwc:recordedBy" xlink:type="simple">Rob Deady &amp; Tim Work</named-content>; individualCount: <named-content xmlns:xlink="http://www.w3.org/1999/xlink" content-type="dwc:individualCount" xlink:type="simple">1</named-content>; sex: <named-content xmlns:xlink="http://www.w3.org/1999/xlink" content-type="dwc:sex" xlink:type="simple">male</named-content>; lifeStage: <named-content xmlns:xlink="http://www.w3.org/1999/xlink" content-type="dwc:lifeStage" xlink:type="simple">adult</named-content>; preparations: <named-content xmlns:xlink="http://www.w3.org/1999/xlink" content-type="dwc:preparations" xlink:type="simple">slide</named-content>; <bold>Taxon:</bold> scientificName: <named-content xmlns:xlink="http://www.w3.org/1999/xlink" content-type="dwc:scientificName" xlink:type="simple"><italic><tp:taxon-name><tp:taxon-name-part taxon-name-part-type="genus">Peyerimhoffia</tp:taxon-name-part> <tp:taxon-name-part taxon-name-part-type="species">jaschhoforum</tp:taxon-name-part></tp:taxon-name></italic></named-content>; genus: <named-content xmlns:xlink="http://www.w3.org/1999/xlink" content-type="dwc:genus" xlink:type="simple"><tp:taxon-name><tp:taxon-name-part taxon-name-part-type="genus">Peyerimhoffia</tp:taxon-name-part></tp:taxon-name></named-content>; specificEpithet: <named-content xmlns:xlink="http://www.w3.org/1999/xlink" content-type="dwc:specificEpithet" xlink:type="simple"><italic>jaschhoforum</italic></named-content>; scientificNameAuthorship: <named-content xmlns:xlink="http://www.w3.org/1999/xlink" content-type="dwc:scientificNameAuthorship" xlink:type="simple">Heller &amp; Deady, 2014</named-content>; <bold>Location:</bold> country: <named-content xmlns:xlink="http://www.w3.org/1999/xlink" content-type="dwc:country" xlink:type="simple">Canada</named-content>; countryCode: <named-content xmlns:xlink="http://www.w3.org/1999/xlink" content-type="dwc:countryCode" xlink:type="simple">CA</named-content>; stateProvince: <named-content xmlns:xlink="http://www.w3.org/1999/xlink" content-type="dwc:stateProvince" xlink:type="simple">Ontario</named-content>; county: <named-content xmlns:xlink="http://www.w3.org/1999/xlink" content-type="dwc:county" xlink:type="simple">Sudbury</named-content>; municipality: <named-content xmlns:xlink="http://www.w3.org/1999/xlink" content-type="dwc:municipality" xlink:type="simple">Chapleau</named-content>; locality: <named-content xmlns:xlink="http://www.w3.org/1999/xlink" content-type="dwc:locality" xlink:type="simple">Superior forest</named-content>; verbatimElevation: <named-content xmlns:xlink="http://www.w3.org/1999/xlink" content-type="dwc:verbatimElevation" xlink:type="simple">460 m</named-content>; decimalLatitude: <named-content xmlns:xlink="http://www.w3.org/1999/xlink" content-type="dwc:decimalLatitude" xlink:type="simple">47.572</named-content>; decimalLongitude: <named-content xmlns:xlink="http://www.w3.org/1999/xlink" content-type="dwc:decimalLongitude" xlink:type="simple">-82.859</named-content>; <bold>Event:</bold> samplingProtocol: <named-content xmlns:xlink="http://www.w3.org/1999/xlink" content-type="dwc:samplingProtocol" xlink:type="simple">photoeclector</named-content>; eventDate: <named-content xmlns:xlink="http://www.w3.org/1999/xlink" content-type="dwc:eventDate" xlink:type="simple">08/06/2013</named-content>; startDayOfYear: <named-content xmlns:xlink="http://www.w3.org/1999/xlink" content-type="dwc:startDayOfYear" xlink:type="simple">128</named-content>; endDayOfYear: <named-content xmlns:xlink="http://www.w3.org/1999/xlink" content-type="dwc:endDayOfYear" xlink:type="simple">219</named-content>; year: <named-content xmlns:xlink="http://www.w3.org/1999/xlink" content-type="dwc:year" xlink:type="simple">2013</named-content>; month: <named-content xmlns:xlink="http://www.w3.org/1999/xlink" content-type="dwc:month" xlink:type="simple">8</named-content>; day: <named-content xmlns:xlink="http://www.w3.org/1999/xlink" content-type="dwc:day" xlink:type="simple">6</named-content>; habitat: <named-content xmlns:xlink="http://www.w3.org/1999/xlink" content-type="dwc:habitat" xlink:type="simple"><italic><tp:taxon-name><tp:taxon-name-part taxon-name-part-type="genus">Pinus</tp:taxon-name-part> <tp:taxon-name-part taxon-name-part-type="species">banksiana</tp:taxon-name-part></tp:taxon-name></italic> forest</named-content>; <bold>Record Level:</bold> institutionCode: <named-content xmlns:xlink="http://www.w3.org/1999/xlink" content-type="dwc:institutionCode" xlink:type="simple">PKHH</named-content></p></list-item><list-item><p><bold>Type status:</bold> <named-content xmlns:xlink="http://www.w3.org/1999/xlink" content-type="dwc:typeStatus" xlink:type="simple">Paratype</named-content>. <bold>Occurrence:</bold> recordedBy: <named-content xmlns:xlink="http://www.w3.org/1999/xlink" content-type="dwc:recordedBy" xlink:type="simple">Rob Deady &amp; Tim Work</named-content>; individualCount: <named-content xmlns:xlink="http://www.w3.org/1999/xlink" content-type="dwc:individualCount" xlink:type="simple">9</named-content>; sex: <named-content xmlns:xlink="http://www.w3.org/1999/xlink" content-type="dwc:sex" xlink:type="simple">male</named-content>; lifeStage: <named-content xmlns:xlink="http://www.w3.org/1999/xlink" content-type="dwc:lifeStage" xlink:type="simple">adult</named-content>; preparations: <named-content xmlns:xlink="http://www.w3.org/1999/xlink" content-type="dwc:preparations" xlink:type="simple">ethanol</named-content>; <bold>Taxon:</bold> scientificName: <named-content xmlns:xlink="http://www.w3.org/1999/xlink" content-type="dwc:scientificName" xlink:type="simple"><italic><tp:taxon-name><tp:taxon-name-part taxon-name-part-type="genus">Peyerimhoffia</tp:taxon-name-part> <tp:taxon-name-part taxon-name-part-type="species">jaschhoforum</tp:taxon-name-part></tp:taxon-name></italic></named-content>; genus: <named-content xmlns:xlink="http://www.w3.org/1999/xlink" content-type="dwc:genus" xlink:type="simple"><tp:taxon-name><tp:taxon-name-part taxon-name-part-type="genus">Peyerimhoffia</tp:taxon-name-part></tp:taxon-name></named-content>; specificEpithet: <named-content xmlns:xlink="http://www.w3.org/1999/xlink" content-type="dwc:specificEpithet" xlink:type="simple"><italic>jaschhoforum</italic></named-content>; scientificNameAuthorship: <named-content xmlns:xlink="http://www.w3.org/1999/xlink" content-type="dwc:scientificNameAuthorship" xlink:type="simple">Heller &amp; Deady, 2014</named-content>; <bold>Location:</bold> country: <named-content xmlns:xlink="http://www.w3.org/1999/xlink" content-type="dwc:country" xlink:type="simple">Canada</named-content>; countryCode: <named-content xmlns:xlink="http://www.w3.org/1999/xlink" content-type="dwc:countryCode" xlink:type="simple">CA</named-content>; stateProvince: <named-content xmlns:xlink="http://www.w3.org/1999/xlink" content-type="dwc:stateProvince" xlink:type="simple">Ontario</named-content>; county: <named-content xmlns:xlink="http://www.w3.org/1999/xlink" content-type="dwc:county" xlink:type="simple">Sudbury</named-content>; municipality: <named-content xmlns:xlink="http://www.w3.org/1999/xlink" content-type="dwc:municipality" xlink:type="simple">Chapleau</named-content>; locality: <named-content xmlns:xlink="http://www.w3.org/1999/xlink" content-type="dwc:locality" xlink:type="simple">Superior forest</named-content>; verbatimElevation: <named-content xmlns:xlink="http://www.w3.org/1999/xlink" content-type="dwc:verbatimElevation" xlink:type="simple">460 m</named-content>; decimalLatitude: <named-content xmlns:xlink="http://www.w3.org/1999/xlink" content-type="dwc:decimalLatitude" xlink:type="simple">47.572</named-content>; decimalLongitude: <named-content xmlns:xlink="http://www.w3.org/1999/xlink" content-type="dwc:decimalLongitude" xlink:type="simple">-82.859</named-content>; <bold>Event:</bold> samplingProtocol: <named-content xmlns:xlink="http://www.w3.org/1999/xlink" content-type="dwc:samplingProtocol" xlink:type="simple">photoeclector</named-content>; eventDate: <named-content xmlns:xlink="http://www.w3.org/1999/xlink" content-type="dwc:eventDate" xlink:type="simple">08/06/2013</named-content>; startDayOfYear: <named-content xmlns:xlink="http://www.w3.org/1999/xlink" content-type="dwc:startDayOfYear" xlink:type="simple">128</named-content>; endDayOfYear: <named-content xmlns:xlink="http://www.w3.org/1999/xlink" content-type="dwc:endDayOfYear" xlink:type="simple">219</named-content>; year: <named-content xmlns:xlink="http://www.w3.org/1999/xlink" content-type="dwc:year" xlink:type="simple">2013</named-content>; month: <named-content xmlns:xlink="http://www.w3.org/1999/xlink" content-type="dwc:month" xlink:type="simple">8</named-content>; day: <named-content xmlns:xlink="http://www.w3.org/1999/xlink" content-type="dwc:day" xlink:type="simple">6</named-content>; habitat: <named-content xmlns:xlink="http://www.w3.org/1999/xlink" content-type="dwc:habitat" xlink:type="simple"><italic><tp:taxon-name><tp:taxon-name-part taxon-name-part-type="genus">Pinus</tp:taxon-name-part> <tp:taxon-name-part taxon-name-part-type="species">banksiana</tp:taxon-name-part></tp:taxon-name></italic> forest</named-content>; <bold>Record Level:</bold> institutionCode: <named-content xmlns:xlink="http://www.w3.org/1999/xlink" content-type="dwc:institutionCode" xlink:type="simple">PRDM</named-content></p></list-item><list-item><p><bold>Type status:</bold> <named-content xmlns:xlink="http://www.w3.org/1999/xlink" content-type="dwc:typeStatus" xlink:type="simple">Paratype</named-content>. <bold>Occurrence:</bold> recordedBy: <named-content xmlns:xlink="http://www.w3.org/1999/xlink" content-type="dwc:recordedBy" xlink:type="simple">Tim Work &amp; Rob Deady</named-content>; individualCount: <named-content xmlns:xlink="http://www.w3.org/1999/xlink" content-type="dwc:individualCount" xlink:type="simple">20</named-content>; sex: <named-content xmlns:xlink="http://www.w3.org/1999/xlink" content-type="dwc:sex" xlink:type="simple">male</named-content>; lifeStage: <named-content xmlns:xlink="http://www.w3.org/1999/xlink" content-type="dwc:lifeStage" xlink:type="simple">adult</named-content>; preparations: <named-content xmlns:xlink="http://www.w3.org/1999/xlink" content-type="dwc:preparations" xlink:type="simple">slide</named-content>; <bold>Taxon:</bold> scientificName: <named-content xmlns:xlink="http://www.w3.org/1999/xlink" content-type="dwc:scientificName" xlink:type="simple"><italic><tp:taxon-name><tp:taxon-name-part taxon-name-part-type="genus">Peyerimhoffia</tp:taxon-name-part> <tp:taxon-name-part taxon-name-part-type="species">jaschhoforum</tp:taxon-name-part></tp:taxon-name></italic></named-content>; genus: <named-content xmlns:xlink="http://www.w3.org/1999/xlink" content-type="dwc:genus" xlink:type="simple"><tp:taxon-name><tp:taxon-name-part taxon-name-part-type="genus">Peyerimhoffia</tp:taxon-name-part></tp:taxon-name></named-content>; specificEpithet: <named-content xmlns:xlink="http://www.w3.org/1999/xlink" content-type="dwc:specificEpithet" xlink:type="simple"><italic>jaschhoforum</italic></named-content>; scientificNameAuthorship: <named-content xmlns:xlink="http://www.w3.org/1999/xlink" content-type="dwc:scientificNameAuthorship" xlink:type="simple">Heller &amp; Deady, 2014</named-content>; <bold>Location:</bold> country: <named-content xmlns:xlink="http://www.w3.org/1999/xlink" content-type="dwc:country" xlink:type="simple">Canada</named-content>; countryCode: <named-content xmlns:xlink="http://www.w3.org/1999/xlink" content-type="dwc:countryCode" xlink:type="simple">CA</named-content>; stateProvince: <named-content xmlns:xlink="http://www.w3.org/1999/xlink" content-type="dwc:stateProvince" xlink:type="simple">Ontario</named-content>; county: <named-content xmlns:xlink="http://www.w3.org/1999/xlink" content-type="dwc:county" xlink:type="simple">Sudbury</named-content>; municipality: <named-content xmlns:xlink="http://www.w3.org/1999/xlink" content-type="dwc:municipality" xlink:type="simple">Chapleau</named-content>; locality: <named-content xmlns:xlink="http://www.w3.org/1999/xlink" content-type="dwc:locality" xlink:type="simple">Nimitz</named-content>; verbatimElevation: <named-content xmlns:xlink="http://www.w3.org/1999/xlink" content-type="dwc:verbatimElevation" xlink:type="simple">470 m</named-content>; decimalLatitude: <named-content xmlns:xlink="http://www.w3.org/1999/xlink" content-type="dwc:decimalLatitude" xlink:type="simple">47.636</named-content>; decimalLongitude: <named-content xmlns:xlink="http://www.w3.org/1999/xlink" content-type="dwc:decimalLongitude" xlink:type="simple">-83.243</named-content>; <bold>Event:</bold> samplingProtocol: <named-content xmlns:xlink="http://www.w3.org/1999/xlink" content-type="dwc:samplingProtocol" xlink:type="simple">sonotube</named-content>; eventDate: <named-content xmlns:xlink="http://www.w3.org/1999/xlink" content-type="dwc:eventDate" xlink:type="simple">09/14/2013</named-content>; startDayOfYear: <named-content xmlns:xlink="http://www.w3.org/1999/xlink" content-type="dwc:startDayOfYear" xlink:type="simple">140</named-content>; endDayOfYear: <named-content xmlns:xlink="http://www.w3.org/1999/xlink" content-type="dwc:endDayOfYear" xlink:type="simple">219</named-content>; year: <named-content xmlns:xlink="http://www.w3.org/1999/xlink" content-type="dwc:year" xlink:type="simple">2013</named-content>; month: <named-content xmlns:xlink="http://www.w3.org/1999/xlink" content-type="dwc:month" xlink:type="simple">9</named-content>; day: <named-content xmlns:xlink="http://www.w3.org/1999/xlink" content-type="dwc:day" xlink:type="simple">14</named-content>; habitat: <named-content xmlns:xlink="http://www.w3.org/1999/xlink" content-type="dwc:habitat" xlink:type="simple"><italic><tp:taxon-name><tp:taxon-name-part taxon-name-part-type="genus">Pinus</tp:taxon-name-part> <tp:taxon-name-part taxon-name-part-type="species">banksiana</tp:taxon-name-part></tp:taxon-name></italic> forest</named-content>; <bold>Record Level:</bold> institutionCode: <named-content xmlns:xlink="http://www.w3.org/1999/xlink" content-type="dwc:institutionCode" xlink:type="simple">CNC</named-content></p></list-item></list></tp:treatment-sec><tp:treatment-sec sec-type="Description"><title>Description</title><p>Male. <bold>Head</bold>. Eye bridge 1–2 rows of facets. Antennae unicolour. LW-index of 4<sup>th</sup> antennal flagellar segment 1.35–1.6; neck 0.25–0.37 × segment width; Transition of basal part to neck pronounced with hairs shorter than segment width; these hairs of normal strength and adjacent. (Fig. <xref ref-type="fig" rid="F884513">2</xref><xref ref-type="fig" rid="F884521">d</xref>). Colour of neck unicolour. Palpi darkened; palpi short; palpomeres 2. First palpomere of normal shape; with 2–4 bristles and only some sparse sensillae. Second palpomere shortly oval and with 3–5 bristles (Fig. <xref ref-type="fig" rid="F884513">2</xref><xref ref-type="fig" rid="F884523">f</xref>). <bold>Thorax</bold>. Colour brown. Notum unicolour. Thoracic setae weak; brown. Posterior pronotum bare. Mesothoracic sclerites bare. <italic>Legs</italic>. Colour yellow-brown. Hind coxae darkened. Hairs on fore coxae bright. Front tibia apically without special structure, however, a comblike structure is visible (Fig. <xref ref-type="fig" rid="F884513">2</xref><xref ref-type="fig" rid="F884520">c</xref>). Front tibial organ bright and unbordered. Tibial setae on hind legs weak, inconspicuous. Tibial spurs of equal length. Claws untoothed. <italic>Wings</italic> (Fig. <xref ref-type="fig" rid="F884533">4</xref><xref ref-type="fig" rid="F884539">b</xref>). Wings slightly darkened; of normal shape. Wing membrane without macrotrichia. Wing venation weak, with faint m-base. M-fork of normal shape. R<sub>1</sub> inserting clearly before base of m-fork; posterior veins bare; bM bare; r-m bare; bM:r-M 1.46–1.7; st-Cu:bM 0.15–0.4; r<sub>1</sub>:r 0.4–0.5; C:w 0.55–0.66. Halteres dark; of normal length. <bold>Abdomen</bold>. Abdominal setae weak; dorsally brown. Hypopygium (Fig. <xref ref-type="fig" rid="F884513">2</xref><xref ref-type="fig" rid="F884518">a</xref>) concolour with abdomen; 0.7–0.8 × longer than wide. Base of gonocoxites bare; gonocoxites broadly separated; inner margin of gonocoxites broadly extended; inner membrane of hypopygium bare or scarcely setose; elongated setae on valves of hypopygium present. Gonostylus elongate (Figs <xref ref-type="fig" rid="F884513">2</xref><xref ref-type="fig" rid="F884518">a</xref>, <xref ref-type="fig" rid="F884519">b</xref>, <xref ref-type="fig" rid="F884524">3</xref><xref ref-type="fig" rid="F884529">a</xref>) 1.7–2 × longer than wide; Inner margin concave; apex tapered. Apical tooth present; as long or longer than subapical megasetae; 1.5–2.5 × longer than broad; strong; with ventral opening containing setae (Figs <xref ref-type="fig" rid="F884513">2</xref><xref ref-type="fig" rid="F884519">b</xref>, <xref ref-type="fig" rid="F884524">3</xref><xref ref-type="fig" rid="F884529">a</xref>, <xref ref-type="fig" rid="F884530">b</xref>, <xref ref-type="fig" rid="F884531">c</xref>). Awl-like setae absent. Megasetae on inner part of gonostylus present; number of megasetae 3; thick; curved; in one group; Position of lowest megaseta 8–15% from top. Whiplash-hair absent. Tegmen (Fig. <xref ref-type="fig" rid="F884513">2</xref><xref ref-type="fig" rid="F884522">e</xref>) 1–1.3 × longer than broad; equally rounded; normal; Central process absent, setigerous papillae present: apically and centrally located behind tegmen. Field with aedeagal teeth present. Length of ejaculatory apodeme/hypopygium 20–27%; Aeadeagal apical structure absent. <bold>Measurements</bold>. Body size 1.5–1.8 mm. Hind tibia 0.5–0.6 mm. Wing length 1.2–1.6 mm.</p></tp:treatment-sec><tp:treatment-sec sec-type="Diagnosis"><title>Diagnosis</title><p><italic><tp:taxon-name><tp:taxon-name-part taxon-name-part-type="genus">P.</tp:taxon-name-part> <tp:taxon-name-part taxon-name-part-type="species">jaschhoforum</tp:taxon-name-part></tp:taxon-name></italic> (Fig. <xref ref-type="fig" rid="F884533">4</xref><xref ref-type="fig" rid="F884538">a</xref>) is instantly recognizable by its long, drawn-out tegmen (Fig. <xref ref-type="fig" rid="F884513">2</xref><xref ref-type="fig" rid="F884518">a</xref>, <xref ref-type="fig" rid="F884522">e</xref>) that extends up to the base of the gonostyles. It also has a characteristic set of megasetae-like bristles (3-4) that are bunched together and slotted into the underside/ventral part of the hollow apical tooth which is reminiscent of an upturned canoe (Figs <xref ref-type="fig" rid="F884513">2</xref><xref ref-type="fig" rid="F884519">b</xref>, <xref ref-type="fig" rid="F884524">3</xref><xref ref-type="fig" rid="F884530">b</xref>, <xref ref-type="fig" rid="F884531">c</xref>). On one of the paratypes we examined, the ventromesial sclerotization of the gonostylus was ruptured (Fig. <xref ref-type="fig" rid="F884513">2</xref><xref ref-type="fig" rid="F884519">b</xref>). This forced the megasetae-like bristles out from the sheath-like tooth that normally houses the bristles (Fig. <xref ref-type="fig" rid="F884524">3</xref><xref ref-type="fig" rid="F884530">b</xref>, <xref ref-type="fig" rid="F884531">c</xref>). When viewed with a fibre-optic lamp or otherwise, these setae may be visible within the tooth giving the illusion of surface topography/texture on the tooth. <italic><tp:taxon-name><tp:taxon-name-part taxon-name-part-type="genus">P.</tp:taxon-name-part> <tp:taxon-name-part taxon-name-part-type="species">jaschhoforum</tp:taxon-name-part></tp:taxon-name></italic> can be separated from most similar looking species by the absence of long specialized setae and megasetae on the inner-sides of the gonostyles.</p></tp:treatment-sec><tp:treatment-sec sec-type="Etymology"><title>Etymology</title><p><italic><tp:taxon-name><tp:taxon-name-part taxon-name-part-type="genus">Peyerimhoffia</tp:taxon-name-part> <tp:taxon-name-part taxon-name-part-type="species">jaschhoforum</tp:taxon-name-part></tp:taxon-name></italic> is named in honour of Catrin and Mathias Jaschhof in recognition of their work on <tp:taxon-name><tp:taxon-name-part taxon-name-part-type="superfamily">Sciaroidea</tp:taxon-name-part></tp:taxon-name> and who collected provisional specimens from Northern Europe.</p></tp:treatment-sec><tp:treatment-sec sec-type="Distribution"><title>Distribution</title><p>Boreal zone of Nearctic Region.</p></tp:treatment-sec><tp:treatment-sec sec-type="Ecology"><title>Ecology</title><p><italic><tp:taxon-name><tp:taxon-name-part taxon-name-part-type="genus">P.</tp:taxon-name-part> <tp:taxon-name-part taxon-name-part-type="species">jaschhoforum</tp:taxon-name-part></tp:taxon-name></italic> appears to be associated with both early and advanced stages of decaying deadwood. In early stages of decomposition larvae most likely reside underneath the bark as interior wood is still intact. The affinity with deadwood likely explains why this species and other <italic><tp:taxon-name><tp:taxon-name-part taxon-name-part-type="genus">Peyerimhoffia</tp:taxon-name-part></tp:taxon-name></italic> species tend to be collected at and around ground level close to the soil surface (<xref ref-type="bibr" rid="B884313">Vilkamaa and Hippa 2005</xref>). <italic><tp:taxon-name><tp:taxon-name-part taxon-name-part-type="genus">Peyerimhoffia</tp:taxon-name-part></tp:taxon-name></italic> species also tend to be some of the most minute <tp:taxon-name><tp:taxon-name-part taxon-name-part-type="family">Sciaridae</tp:taxon-name-part></tp:taxon-name> potentially inferring poor dispersal ability. This suggests that Malaise traps may be relatively inefficient in sampling these species.</p></tp:treatment-sec><tp:treatment-sec sec-type="Taxon discussion"><title>Taxon discussion</title><p><italic><tp:taxon-name><tp:taxon-name-part taxon-name-part-type="genus">P.</tp:taxon-name-part> <tp:taxon-name-part taxon-name-part-type="species">jaschhoforum</tp:taxon-name-part></tp:taxon-name></italic> appears to be a transitional form between the true <italic><tp:taxon-name><tp:taxon-name-part taxon-name-part-type="genus">Peyerimhoffia</tp:taxon-name-part></tp:taxon-name></italic> species such as <italic><tp:taxon-name><tp:taxon-name-part taxon-name-part-type="genus">P.</tp:taxon-name-part> <tp:taxon-name-part taxon-name-part-type="species">vagabunda</tp:taxon-name-part></tp:taxon-name></italic> which have reduced palpi and a practically undifferentiated tibial organ and <italic><tp:taxon-name><tp:taxon-name-part taxon-name-part-type="genus">Peyerimhoffia</tp:taxon-name-part></tp:taxon-name></italic> s.l., formerly the <italic><tp:taxon-name><tp:taxon-name-part taxon-name-part-type="genus">Corynoptera</tp:taxon-name-part> <tp:taxon-name-part taxon-name-part-type="species">crassistylata</tp:taxon-name-part></tp:taxon-name></italic> group. In <italic><tp:taxon-name><tp:taxon-name-part taxon-name-part-type="genus">P.</tp:taxon-name-part> <tp:taxon-name-part taxon-name-part-type="species">jaschhoforum</tp:taxon-name-part></tp:taxon-name></italic>, the narrowly elongated gonostyles resembles <italic><tp:taxon-name><tp:taxon-name-part taxon-name-part-type="genus">Peyerimhoffia</tp:taxon-name-part></tp:taxon-name></italic> species such as <italic><tp:taxon-name><tp:taxon-name-part taxon-name-part-type="genus">P.</tp:taxon-name-part> <tp:taxon-name-part taxon-name-part-type="species">thula</tp:taxon-name-part></tp:taxon-name></italic>, <italic><tp:taxon-name><tp:taxon-name-part taxon-name-part-type="genus">P.</tp:taxon-name-part> <tp:taxon-name-part taxon-name-part-type="species">collina</tp:taxon-name-part></tp:taxon-name></italic> and <italic><tp:taxon-name><tp:taxon-name-part taxon-name-part-type="genus">P.</tp:taxon-name-part> <tp:taxon-name-part taxon-name-part-type="species">semicurvata</tp:taxon-name-part></tp:taxon-name></italic>. The setigerous papillae behind the tegmen possibly suggests a relation with <italic><tp:taxon-name><tp:taxon-name-part taxon-name-part-type="genus">P.</tp:taxon-name-part> <tp:taxon-name-part taxon-name-part-type="species">alpina</tp:taxon-name-part></tp:taxon-name></italic>, also belonging to the former <italic><tp:taxon-name><tp:taxon-name-part taxon-name-part-type="genus">Corynoptera</tp:taxon-name-part> <tp:taxon-name-part taxon-name-part-type="species">crassistylata</tp:taxon-name-part></tp:taxon-name></italic> group <italic>sensu</italic> <xref ref-type="bibr" rid="B884323">Menzel and Mohrig (2000)</xref>. For these reasons, we placed it in the genus <italic><tp:taxon-name><tp:taxon-name-part taxon-name-part-type="genus">Peyerimhoffia</tp:taxon-name-part></tp:taxon-name></italic>.</p><p>In the current concept of <italic><tp:taxon-name><tp:taxon-name-part taxon-name-part-type="genus">Peyerimhoffia</tp:taxon-name-part></tp:taxon-name></italic> <italic>sensu</italic> <xref ref-type="bibr" rid="B884313">Vilkamaa and Hippa (2005)</xref>, the absence or reduction of long, specialized setae may mislead the observer and suggest <italic><tp:taxon-name><tp:taxon-name-part taxon-name-part-type="genus">P.</tp:taxon-name-part> <tp:taxon-name-part taxon-name-part-type="species">jaschhoforum</tp:taxon-name-part></tp:taxon-name></italic> is not part of <italic><tp:taxon-name><tp:taxon-name-part taxon-name-part-type="genus">Peyerimhoffia</tp:taxon-name-part></tp:taxon-name></italic>. However, modification on the mesial side of the gonostyles has been found in other enigmatic species, such as <italic><tp:taxon-name><tp:taxon-name-part taxon-name-part-type="genus">P.</tp:taxon-name-part> <tp:taxon-name-part taxon-name-part-type="species">sepei</tp:taxon-name-part></tp:taxon-name></italic> (<xref ref-type="bibr" rid="B884289">Hippa and Vilkamaa 2005</xref>). In <italic><tp:taxon-name><tp:taxon-name-part taxon-name-part-type="genus">P.</tp:taxon-name-part> <tp:taxon-name-part taxon-name-part-type="species">jaschhoforum</tp:taxon-name-part></tp:taxon-name></italic>, we record the first reduction in these specialized setae. When compared to <italic><tp:taxon-name><tp:taxon-name-part taxon-name-part-type="genus">P.</tp:taxon-name-part> <tp:taxon-name-part taxon-name-part-type="species">alpina</tp:taxon-name-part></tp:taxon-name></italic>, the sole Nearctic <italic><tp:taxon-name><tp:taxon-name-part taxon-name-part-type="genus">Peyerimhoffia</tp:taxon-name-part></tp:taxon-name></italic> species described to date, <italic><tp:taxon-name><tp:taxon-name-part taxon-name-part-type="genus">P.</tp:taxon-name-part> <tp:taxon-name-part taxon-name-part-type="species">jaschhoforum</tp:taxon-name-part></tp:taxon-name></italic> differs in that the intercoxal area is not fused and the tegmen is narrower and longer. However the absence of long specialized setae at the inner side of the gonostyles isolates this species from all other potential congeners. Given the small size and the absence of recognizable characters, additional genetic characters will be helpful to correctly position <italic><tp:taxon-name><tp:taxon-name-part taxon-name-part-type="genus">P.</tp:taxon-name-part> <tp:taxon-name-part taxon-name-part-type="species">jaschhoforum</tp:taxon-name-part></tp:taxon-name></italic> in a phylogeny. The interesting makeup of the gonostylar tooth and associated setae merits larger comparisons across the true <italic><tp:taxon-name><tp:taxon-name-part taxon-name-part-type="genus">Peyerimhoffia</tp:taxon-name-part></tp:taxon-name></italic> and <italic><tp:taxon-name><tp:taxon-name-part taxon-name-part-type="genus">Peyerimhoffia</tp:taxon-name-part></tp:taxon-name></italic> s.l. using scanning electron microscopy (SEM). It is possible that <italic><tp:taxon-name><tp:taxon-name-part taxon-name-part-type="genus">Peyerimhoffia</tp:taxon-name-part></tp:taxon-name></italic> as a genus <italic>sensu</italic> Vilkamaa and Hippa is incorrect. The intermediate characters of <italic><tp:taxon-name><tp:taxon-name-part taxon-name-part-type="genus">P.</tp:taxon-name-part> <tp:taxon-name-part taxon-name-part-type="species">jaschhoforum</tp:taxon-name-part></tp:taxon-name></italic> further suggests that the genus <italic><tp:taxon-name><tp:taxon-name-part taxon-name-part-type="genus">Peyerimhoffia</tp:taxon-name-part></tp:taxon-name></italic> may be polyphyletic.</p></tp:treatment-sec><tp:treatment-sec><!--Section generated to contain objects referenced in tp:taxon-treatment.--><fig-group id="F884513" position="float" orientation="portrait"><caption><p>Enhanced sketches of the important diagnostic characters.</p></caption><fig id="F884518" position="float" orientation="portrait"><label>Figure 2a.</label><caption><p>Hypopygium (scale: 0.1 mm).</p></caption><graphic xmlns:xlink="http://www.w3.org/1999/xlink" xlink:href="biodiversity_data_journal-2-e4200-g002_a.jpg" xlink:type="simple" position="float" orientation="portrait" id="oo_33187.jpg"/></fig><fig id="F884519" position="float" orientation="portrait"><label>Figure 2b.</label><caption><p>Gonostylus (scale: 0.05 mm).</p></caption><graphic xmlns:xlink="http://www.w3.org/1999/xlink" xlink:href="biodiversity_data_journal-2-e4200-g002_b.jpg" xlink:type="simple" position="float" orientation="portrait" id="oo_33188.jpg"/></fig><fig id="F884520" position="float" orientation="portrait"><label>Figure 2c.</label><caption><p>Fore tibial armature (scale: 0.1 mm).</p></caption><graphic xmlns:xlink="http://www.w3.org/1999/xlink" xlink:href="biodiversity_data_journal-2-e4200-g002_c.jpg" xlink:type="simple" position="float" orientation="portrait" id="oo_33189.jpg"/></fig><fig id="F884521" position="float" orientation="portrait"><label>Figure 2d.</label><caption><p>3<sup>rd</sup>, 4<sup>th</sup> and 5<sup>th</sup> antennal segments (scale: 0.1 mm).</p></caption><graphic xmlns:xlink="http://www.w3.org/1999/xlink" xlink:href="biodiversity_data_journal-2-e4200-g002_d.jpg" xlink:type="simple" position="float" orientation="portrait" id="oo_33190.jpg"/></fig><fig id="F884522" position="float" orientation="portrait"><label>Figure 2e.</label><caption><p>Tegmen and aedeagus (scale: 0.05 mm).</p></caption><graphic xmlns:xlink="http://www.w3.org/1999/xlink" xlink:href="biodiversity_data_journal-2-e4200-g002_e.jpg" xlink:type="simple" position="float" orientation="portrait" id="oo_33192.jpg"/></fig><fig id="F884523" position="float" orientation="portrait"><label>Figure 2f.</label><caption><p>Palpus (scale: 0.05 mm).</p></caption><graphic xmlns:xlink="http://www.w3.org/1999/xlink" xlink:href="biodiversity_data_journal-2-e4200-g002_f.jpg" xlink:type="simple" position="float" orientation="portrait" id="oo_33191.jpg"/></fig></fig-group><fig id="F884521" position="float" orientation="portrait"><label>Figure 2d.</label><caption><p>3<sup>rd</sup>, 4<sup>th</sup> and 5<sup>th</sup> antennal segments (scale: 0.1 mm).</p></caption><graphic xmlns:xlink="http://www.w3.org/1999/xlink" xlink:href="biodiversity_data_journal-2-e4200-g002_d.jpg" xlink:type="simple" position="float" orientation="portrait" id="oo_33190.jpg"/></fig><fig id="F884523" position="float" orientation="portrait"><label>Figure 2f.</label><caption><p>Palpus (scale: 0.05 mm).</p></caption><graphic xmlns:xlink="http://www.w3.org/1999/xlink" xlink:href="biodiversity_data_journal-2-e4200-g002_f.jpg" xlink:type="simple" position="float" orientation="portrait" id="oo_33191.jpg"/></fig><fig id="F884520" position="float" orientation="portrait"><label>Figure 2c.</label><caption><p>Fore tibial armature (scale: 0.1 mm).</p></caption><graphic xmlns:xlink="http://www.w3.org/1999/xlink" xlink:href="biodiversity_data_journal-2-e4200-g002_c.jpg" xlink:type="simple" position="float" orientation="portrait" id="oo_33189.jpg"/></fig><fig-group id="F884533" position="float" orientation="portrait"><caption><p><italic><tp:taxon-name><tp:taxon-name-part taxon-name-part-type="genus">Peyerimhoffia</tp:taxon-name-part> <tp:taxon-name-part taxon-name-part-type="species">jaschhoforum</tp:taxon-name-part></tp:taxon-name></italic> <bold>sp. n.</bold>, habitus of holotype and wing.</p></caption><fig id="F884538" position="float" orientation="portrait"><label>Figure 4a.</label><caption><p>Habitus (scale: 1 mm).</p></caption><graphic xmlns:xlink="http://www.w3.org/1999/xlink" xlink:href="biodiversity_data_journal-2-e4200-g004_a.jpg" xlink:type="simple" position="float" orientation="portrait" id="oo_33054.jpg"/></fig><fig id="F884539" position="float" orientation="portrait"><label>Figure 4b.</label><caption><p>Wing (scale: 1 mm).</p></caption><graphic xmlns:xlink="http://www.w3.org/1999/xlink" xlink:href="biodiversity_data_journal-2-e4200-g004_b.jpg" xlink:type="simple" position="float" orientation="portrait" id="oo_33055.jpg"/></fig></fig-group><fig id="F884539" position="float" orientation="portrait"><label>Figure 4b.</label><caption><p>Wing (scale: 1 mm).</p></caption><graphic xmlns:xlink="http://www.w3.org/1999/xlink" xlink:href="biodiversity_data_journal-2-e4200-g004_b.jpg" xlink:type="simple" position="float" orientation="portrait" id="oo_33055.jpg"/></fig><fig id="F884518" position="float" orientation="portrait"><label>Figure 2a.</label><caption><p>Hypopygium (scale: 0.1 mm).</p></caption><graphic xmlns:xlink="http://www.w3.org/1999/xlink" xlink:href="biodiversity_data_journal-2-e4200-g002_a.jpg" xlink:type="simple" position="float" orientation="portrait" id="oo_33187.jpg"/></fig><fig id="F884519" position="float" orientation="portrait"><label>Figure 2b.</label><caption><p>Gonostylus (scale: 0.05 mm).</p></caption><graphic xmlns:xlink="http://www.w3.org/1999/xlink" xlink:href="biodiversity_data_journal-2-e4200-g002_b.jpg" xlink:type="simple" position="float" orientation="portrait" id="oo_33188.jpg"/></fig><fig-group id="F884524" position="float" orientation="portrait"><caption><p>Scanning electron images showing the apex of the gonostylus and the enigmatic, semi-complete sheath that appears to house a mass of megasetae within.</p></caption><fig id="F884529" position="float" orientation="portrait"><label>Figure 3a.</label><caption><p>SEM image of male gonostylus (ventral). Magnification 1300× (6.2 mm working distance).</p></caption><graphic xmlns:xlink="http://www.w3.org/1999/xlink" xlink:href="biodiversity_data_journal-2-e4200-g003_a.jpg" xlink:type="simple" position="float" orientation="portrait" id="oo_33051.jpg"/></fig><fig id="F884530" position="float" orientation="portrait"><label>Figure 3b.</label><caption><p>SEM image of broken gonostylar sheath (ventral) revealing the upper surface of a dense mass of megasetae. Magnification 6000× (6.1 mm working distance).</p></caption><graphic xmlns:xlink="http://www.w3.org/1999/xlink" xlink:href="biodiversity_data_journal-2-e4200-g003_b.jpg" xlink:type="simple" position="float" orientation="portrait" id="oo_33052.jpg"/></fig><fig id="F884531" position="float" orientation="portrait"><label>Figure 3c.</label><caption><p>SEM image of gonostylar tooth, rotated 50 degrees and revealing clearly defined edges of sheath-like process covering megasetae. Magnification 6000× (17.4 mm working distance).</p></caption><graphic xmlns:xlink="http://www.w3.org/1999/xlink" xlink:href="biodiversity_data_journal-2-e4200-g003_c.jpg" xlink:type="simple" position="float" orientation="portrait" id="oo_33053.jpg"/></fig></fig-group><fig id="F884529" position="float" orientation="portrait"><label>Figure 3a.</label><caption><p>SEM image of male gonostylus (ventral). Magnification 1300× (6.2 mm working distance).</p></caption><graphic xmlns:xlink="http://www.w3.org/1999/xlink" xlink:href="biodiversity_data_journal-2-e4200-g003_a.jpg" xlink:type="simple" position="float" orientation="portrait" id="oo_33051.jpg"/></fig><fig id="F884530" position="float" orientation="portrait"><label>Figure 3b.</label><caption><p>SEM image of broken gonostylar sheath (ventral) revealing the upper surface of a dense mass of megasetae. Magnification 6000× (6.1 mm working distance).</p></caption><graphic xmlns:xlink="http://www.w3.org/1999/xlink" xlink:href="biodiversity_data_journal-2-e4200-g003_b.jpg" xlink:type="simple" position="float" orientation="portrait" id="oo_33052.jpg"/></fig><fig id="F884531" position="float" orientation="portrait"><label>Figure 3c.</label><caption><p>SEM image of gonostylar tooth, rotated 50 degrees and revealing clearly defined edges of sheath-like process covering megasetae. Magnification 6000× (17.4 mm working distance).</p></caption><graphic xmlns:xlink="http://www.w3.org/1999/xlink" xlink:href="biodiversity_data_journal-2-e4200-g003_c.jpg" xlink:type="simple" position="float" orientation="portrait" id="oo_33053.jpg"/></fig><fig id="F884522" position="float" orientation="portrait"><label>Figure 2e.</label><caption><p>Tegmen and aedeagus (scale: 0.05 mm).</p></caption><graphic xmlns:xlink="http://www.w3.org/1999/xlink" xlink:href="biodiversity_data_journal-2-e4200-g002_e.jpg" xlink:type="simple" position="float" orientation="portrait" id="oo_33192.jpg"/></fig><fig id="F884538" position="float" orientation="portrait"><label>Figure 4a.</label><caption><p>Habitus (scale: 1 mm).</p></caption><graphic xmlns:xlink="http://www.w3.org/1999/xlink" xlink:href="biodiversity_data_journal-2-e4200-g004_a.jpg" xlink:type="simple" position="float" orientation="portrait" id="oo_33054.jpg"/></fig></tp:treatment-sec><ref-list><ref id="B884313"><element-citation xmlns:xlink="http://www.w3.org/1999/xlink" publication-type="article" xlink:type="simple"><person-group person-group-type="author"><name name-style="western"><surname>Vilkamaa</surname><given-names>Pekka</given-names></name><name name-style="western"><surname>Hippa</surname><given-names>Heikki</given-names></name></person-group><year>2005</year><article-title>Phylogeny of <italic><tp:taxon-name><tp:taxon-name-part taxon-name-part-type="genus">Peyerimhoffia</tp:taxon-name-part></tp:taxon-name></italic> Kieffer, with the revision of the species (<tp:taxon-name><tp:taxon-name-part taxon-name-part-type="order">Diptera</tp:taxon-name-part></tp:taxon-name>: <tp:taxon-name><tp:taxon-name-part taxon-name-part-type="family">Sciaridae</tp:taxon-name-part></tp:taxon-name>)</article-title><source>Insect Systematics &amp; Evolution</source><volume>35</volume><issue>4</issue><fpage>457</fpage><lpage>480</lpage><uri xlink:type="simple">http://dx.doi.org/10.1163/187631204788912445</uri><pub-id pub-id-type="doi">10.1163/187631204788912445</pub-id></element-citation></ref><ref id="B884323"><element-citation xmlns:xlink="http://www.w3.org/1999/xlink" publication-type="chapter" xlink:type="simple"><person-group person-group-type="author"><name name-style="western"><surname>Menzel</surname><given-names>Frank</given-names></name><name name-style="western"><surname>Mohrig</surname><given-names>Werner</given-names></name></person-group><year>2000</year><chapter-title>Revision der paläarktischen Trauermücken (<tp:taxon-name><tp:taxon-name-part taxon-name-part-type="order">Diptera</tp:taxon-name-part></tp:taxon-name>: <tp:taxon-name><tp:taxon-name-part taxon-name-part-type="family">Sciaridae</tp:taxon-name-part></tp:taxon-name>)</chapter-title><source>Studia Dipterologica Supplement</source><volume>6</volume><publisher-name>AMPYX-Verlag</publisher-name><publisher-loc>Halle</publisher-loc><size units="page">761</size><isbn>3-932795-07-5</isbn></element-citation></ref><ref id="B884289"><element-citation xmlns:xlink="http://www.w3.org/1999/xlink" publication-type="article" xlink:type="simple"><person-group person-group-type="author"><name name-style="western"><surname>Hippa</surname><given-names>Heikki</given-names></name><name name-style="western"><surname>Vilkamaa</surname><given-names>Pekka</given-names></name></person-group><year>2005</year><article-title>Cladistic Analysis Finds a Placement for an Enigmatic Species, <italic><tp:taxon-name><tp:taxon-name-part taxon-name-part-type="genus">Peyerimhoffia</tp:taxon-name-part> <tp:taxon-name-part taxon-name-part-type="species">sepei</tp:taxon-name-part></tp:taxon-name></italic> sp. n. (<tp:taxon-name><tp:taxon-name-part taxon-name-part-type="order">Diptera</tp:taxon-name-part></tp:taxon-name>: <tp:taxon-name><tp:taxon-name-part taxon-name-part-type="family">Sciaridae</tp:taxon-name-part></tp:taxon-name>), with a Note on Its Spermatophore</article-title><source>Zootaxa</source><volume>1044</volume><fpage>49</fpage><lpage>55</lpage><uri xlink:type="simple">http://www.mapress.com/zootaxa/2005f/z01044p055f.pdf</uri></element-citation></ref></ref-list></tp:taxon-treatment>
